# Supplementary material for: CRISPR/FnCas12a-mediated efficient multiplex and iterative genome editing in bacterial plant pathogens without donor DNA templates
Source: PLoS Pathog. 2023 Jan 10;19(1):e1010961. doi: 10.1371/journal.ppat.1010961 (PMC9870152; doi:10.1371/journal.ppat.1010961)
Supplement: S1 Table — (XLSX) [file ppat.1010961.s006.xlsx]

## Sheet: Sheet1
	S1_Table. The complete nucleotide sequences of the codon-optimized FnCas12a and mtLigD/mtKu fragments.
	The FnCas12a/crRNA expression cassette	GGTACCAGGCTAGATTGACAGCTAGCTCAGTCCTAGGTATAATGGATCCGAATTTCTACTGTTGTAGATAGAAGAGCCTCGAGGCTCTTCATTTAAATAAAACGAAAGGCTCAGTCGAAAGACTGGGCCTTTCGTTTTATCTGTTGTTTGTCGGTGAACGCTCTCCTGAGTAGGACAAATCCGCCGGGAGCGGATTTGAACGTTGCGAAGCAACGGCCCGGAGGGTGGCGGGCAGGACGCCCGCCATAAACTGCCAGGCATCAAATTAAGCAGAAGGCCATCCTGACGGATGGCCTTTTTGCGTTTCTACAAACTCTTAAGCTTGCATGCCTGCAGGTCGACTTAGTTATTGCGGTTCTGGACAAATTCAAAGTATTCTTCGTTCTTAATGACGAGATT…
	The mtLigD/mtKu expression cassette	ACTAGTGTGAGTTGACAGCTAGCTCAGTCCTAGGTATAATGCTAGCTACTAGAGAAAGAGGAGAAATACTAGATGGGTTCGGCGTCGGAGCAACGGGTGACGCTGACCAACGCCGACAAGGTGCTCTATCCCGCCACCGGGACCACAAAGTCCGATATCTTCGACTACTACGCCGGTGTTGCCGAAGTCATGCTCGGCCACATCGCGGGACGGCCGGCGACGCGCAAGCGCTGGCCTAACGGCGTCGACCAACCCGCGTTCTTCGAAAAGCAGTTGGCGTTGTCGGCGCCGCCTTGGCTGTCACGTGCAACGGTGGCGCACCGGTCCGGGACGACGACCTATCCGATCATCGATAGCGCAACCGGGCTGGCCTGGATCGCCCAACAGGCGGCGCTGGAG…
