# Supplementary material for: CRISPR/FnCas12a-mediated efficient multiplex and iterative genome editing in bacterial plant pathogens without donor DNA templates
Source: PLoS Pathog. 2023 Jan 10;19(1):e1010961. doi: 10.1371/journal.ppat.1010961 (PMC9870152; doi:10.1371/journal.ppat.1010961)
Supplement: S2 Table — (XLSX) [file ppat.1010961.s007.xlsx]

## Sheet: Sheet1
	S2_Table. Target gene list for genome editing in this study.
	Non-TAL effector genes in X. oryzae pv. oryzae PXO99A
		Effector Gene	Locus Tag	Genomic Region		Effector Gene	Locus Tag	Genomic Region
	1	xopN	PXO_RS23030	5,033,637..5,035,799	14	xopF	PXO_RS00310	63,547..65,532
	2	xopZ	PXO_RS11755	2,559,709..2,563,875	15	xopW	PXO_RS25045	129,539..129,862
			PXO_RS12685	2,770,266..2,774,432
	3	xopV	PXO_RS03830	838,061..839,056	16	xopX	PXO_RS02310	526,159..528,267
	4	xopK	PXO_RS14875	3,276,325..3,278,856	17	xopAB	Annotation missing	3,706,572..3,707,153
	5	xopC	PXO_RS17330	3,793,483..3,794,721	18	xopAD	PXO_RS01735	401,301..409,760
	6	xopP	PXO_RS17335	3,794,949..3,797,090	19	xopA	PXO_RS00415	82,907..83,326
	7	xopQ	PXO_RS01415	336,105..337,499	20	xopM	PXO_RS00425	84,729..86,282
	8	xopY	Annotation missing	1,513,135..1,513,980	21	xopAE	PXO_RS00290	56,059..57,687
	9	xopU	PXO_RS07475	1,628,551..1,631,631	22	xopAV	PXO_RS17455	3,821,959..3,822,735
	10	xopAA	PXO_RS07485	1,633,531..1,635,618	23	xopAY	PXO_RS17445	3,820,875..3,821,630
	11	xopR	PXO_RS24050	424,475..425,788	24	xopAU	PXO_RS17465	3,823,144..3,824,718
	12	xopL	PXO_RS14900	3,281,677..3,283,635	25	xopAZ	PXO_RS14270	3,126,943..3,127,416
	13	avrBs2	PXO_RS00725	154,940..157,084
	Genes in X. oryzae pv. oryzae PXO99A
		Gene Name	Locus Tag	Genomic Region		Gene Name	Locus Tag	Genomic Region
	1	-	PXO_RS06855	1,475,772..1,480,253	2	-	PXO_RS06285	1,349,572..1,354,062
	Effector genes in P. syringae pv. tomato DC3000
		Effector Gene	Locus Tag	Genomic Region		Effector Gene	Locus Tag	Location
	1	hopAB2	PSPTO_3087	3,468,470..3,470,131	2	hopX1	PSPTO_A0012	14,914..16,068
