# Supplementary material for: CRISPR/FnCas12a-mediated efficient multiplex and iterative genome editing in bacterial plant pathogens without donor DNA templates
Source: PLoS Pathog. 2023 Jan 10;19(1):e1010961. doi: 10.1371/journal.ppat.1010961 (PMC9870152; doi:10.1371/journal.ppat.1010961)
Supplement: S3 Table — (XLSX) [file ppat.1010961.s008.xlsx]

## Sheet: Sheet1
	S3_Table. Oligonucleotides used in this study.
	Primer Name	Primer Sequence (5’-3’)	Used for
	FnCas12-F2	GGCACCGAGCTGGATTACCT	Sanger sequencing in order to identify gRNA
	pENTR4-F1	CATGGTACCCCATCCAGCTGCAGCTCTG	pHZB3 construction
	pENTR4-R1	GTCACTAGTGCCATCCGTCAGGATGGC
	Tet-F3	GGCCATCCTGACGGATGGCACTAGAGGATCCGGCATTTGAGAAGCACACG
	Tet-R3	GATAGGGATTATAACCACTAGTGAATTAATTCATGAGCGGATACAT
	pHZB4-F1	GGTACCAGGCTAGAGGATCCTTGACAGCTAGCTCAGTCCTAGGTATAATAGATCCGAATTTCTACTGTTGTAGAT	pHZB4 construction
	pHZB4-R1	CAACAGATAAAACGAAAGGCCCAGTCTTTCGACTGAGCCTTTCGTTTTATTTAAA
	pHZB4-F2	GGAGTGAGTACGGTGTGCGCTCAGTCCTAGGTATAATAGATCCGAATTTCTACTGTTGTAGAT
	pHZB4-R2	GAGTTGGATGCTGGATGGTAAAACGAAAGGCCCAGTCTTTCGACTGAGCCTTTCGTTTTATTTAAA
	Xoo-F1	CCTTCATTTCCGTCGTCATC	identifing xoo
	Xoo-R1	ATGCATGAAGAACCACCACA
	gxopN-F1	GATGCAGCCTGCAGTGTCGCCGAATA	targeting the xopN gene
	gxopN-R1	AAATATTCGGCGACACTGCAGGCTGC
	gxopV-F1	GATCTGACGGCAATGCGCGCATCAAG	targeting the xopV gene
	gxopV-R1	AAACTTGATGCGCGCATTGCCGTCAG
	gxopN/V-F1	GATGCAGCCTGCAGTGTCGCCGAAATTTCTACTGTTGTAGATCTGACGGCAATGCGCGCATC	targeting both xopN and xopV simultaneously
	gxopN/V-R1	AAAGCGCGCATTGCCGTCAGATCTACAACAGTAGAAATTTCGGCGACACTGCAGGCTGC
	gxopN/V-F2	GATGCAGCCTGCAGTGTCGCCGAATAAATTTCTACTGTTGTAGATCTGACGGCAATGCGCGCATCAAG	targeting both xopN and xopV simultaneously
	gxopN/V-R2	AAACTTGATGCGCGCATTGCCGTCAGATCTACAACAGTAGAAATTTATTCGGCGACACTGCAGGCTGC
	xopN-F3	GTTTTCGCTCAATCCCTGCG	tilling PCR to detect mutations of xopN
	xopN-R3	CCACTGCATCAAGCACCAGG
	xopN-R4	TCGCAGCCTGCAGTGTCGC
	xopN-R5	CATTTTGATGGCGCACCACG
	xopN-F6	AACGTGGTGTTGTCCAACCT
	xopN-R6	GACAACAGAACTGACGTCGC
	xopN-F7	GTGGTCAGCTTGTGCGAATC
	xopN-R7	CTGCCCAGTACGCCTAGATG
	xopN-F8	TGTACCAAGCCATCGCATCC
	xopN-R8	ACTCCGCTCAATCGCACC
	xopN-F9	TTACCGATAACCCCGAAGCG
	xopN-R9	CGGTGGACATTCAACAGGGA
	xopV-F3	TTCGCGACGACATCCAACTC	tilling PCR to detect mutations of xopV
	xopV-R3	TCCACTTTCTTGTCGCGCAG
	xopV-F5	ACCCATCCCAGGAGTACACG
	xopV-R5	TACCAGCCGCATGCTTTACG
	xopV-F6	GCGGCGCCATCTAGATAAGT
	xopV-R6	GAGCCGGAGATTTTCATGCG
	xopV-F7	CACCCTGTACTACGACCCGA
	xopV-R7	GGCATCTTTTCTACCAGCCG
	xopV-F8	CGCAGACGTTTCAGTTGATCG
	xopV-R8	GGCAAGTGTTCGATAGCCCAT
	xopV-F9	CGTAAACGCGGTGACCAGAT
	xopV-R9	ACGCAGTCTGTCCAATCGTC
	xopV-F10	ATGTGGTCCCACGCATACTG
	xopV-R10	TTCAGCCTGATCGCATGGAC
	xopV-F11	CGATGGCGATCAACTGCAAG
	xopV-R11	TTTCTCTCGATGGATGCCCG
	xopV-F12	GGTTTGCAGCCGTCTGGAG
	xopV-R12	GAACTGAGCGTTGCGTCGCTG
	gXoo-F4	GATCCGGACTTATCATTCTGCAT	targeting PXO_RS06855 and PXO_RS06285
	gXoo-R4	AAAATGCAGAATGATAAGTCCGG
	PXO_RS06855-F1	GCAAACGCGAACTGAAGTTGA	detecting mutations of PXO_RS06855
	PXO_RS06855-R1	CACGTCTTTTCATAACCCAGCG
	PXO_RS06285-F1	GCTAGGCCTGACCCATCAAGT	detecting mutations of PXO_RS06285
	PXO_RS06285-R1	CGTAACTGGCGTGGTTTTCAC
	gxopM-F1	GATTGATCGAGATACAGGCACAACGA	targeting the xopM gene
	gxopM-R1	AAATCGTTGTGCCTGTATCTCGATCA
	gxopAY/AU-F1	GATCTGGCAGCCAGGGCTCGTGCAGCAATTTCTACTGTTGTAGATCGACTTGAGCAGCCCCGCCAGGC	deleting the xopAY-AV-AU gene cluster
	gxopAY/AU-R1	AAAGCCTGGCGGGGCTGCTCAAGTCGATCTACAACAGTAGAAATTGCTGCACGAGCCCTGGCTGCCAG
	gxopAE-F1	GATCAGTACATCCCGCGACGTATCTC	targeting the xopAE gene
	gxopAE-R1	AAAGAGATACGTCGCGGGATGTACTG
	gxopW-F1	GATCGAGACATTCCAAGGTGCACCAT	targeting the xopW gene
	gxopW-R1	AAAATGGTGCACCTTGGAATGTCTCG
	gxopZ-F1	GATTGCTTCGAACGCACGTGGATCGG	targeting the xopZ gene
	gxopZ-R1	AAACCGATCCACGTGCGTTCGAAGCA
	gxopX-F1	GATGAGGATGCCTCTGCCACCGTCG	targeting the xopX gene
	gxopX-R1	AAAGCGACGGTGGCAGAGGCATCCTC
	gxopC-P-F1	GATGCGCAGCTTGCTGGGTCAAGCAGAATTTCTACTGTTGTAGATAAACTGCACCGACACCATCGGGC	deleting the xopC-P gene cluster
	gxopC-P-R1	AAAGCCCGATGGTGTCGGTGCAGTTTATCTACAACAGTAGAAATTCTGCTTGACCCAGCAAGCTGCGC
	gxopY-F1	GATCCCAGGCCCACTGCCGCAGAGAT	targeting the xopY gene
	gxopY-R1	AAAATCTCTGCGGCAGTGGGCCTGGG
	gxopR-F1	GATATCCCACGTGCTGCATCAAGCTC	targeting the xopR gene
	gxopR-R1	AAAGAGCTTGATGCAGCACGTGGGAT
	gxopU-AA-F1	GATACTGACCGCGATCCGGCAAATGCAATTTCTACTGTTGTAGATGGAAACCACGGTGTGCCTCGCGG	deleting the xopAA-U gene cluster
	gxopU-AA-R1	AAACCGCGAGGCACACCGTGGTTTCCATCTACAACAGTAGAAATTGCATTTGCCGGATCGCGGTCAGT
	gxopAD-F1	GATCCGCCAAGTCCAGCTGATGTTCG	targeting the xopAD gene
	gxopAD-R1	AAACGAACATCAGCTGGACTTGGCGG
	gxopAZ-F1	GATATCGCTCCACGCCAGACACGCCG	targeting the xopAZ gene
	gxopAZ-R1	AAACGGCGTGTCTGGCGTGGAGCGAT
	gxopL-F1	GATGCCACGGCGAATCCAGCAGTTCC	targeting the xopL gene
	gxopL-R1	AAAGGAACTGCTGGATTCGCCGTGGC
	gxopK-F1	GATTGACGTCTTCGTGGTCGCCAAGT	targeting the xopK gene
	gxopK-R1	AAAACTTGGCGACCACGAAGACGTCA
	gxopQ-F1	GATCCGCTCGACACGCTGCTGTTCAC	targeting the xopQ gene
	gxopQ-R1	AAAGTGAACAGCAGCGTGTCGAGCGG
	gxopAB-F1	GATCCGGGTCTGCGGCTCCTGAATCT	targeting the xopAB gene
	gxopAB-R1	AAAAGATTCAGGAGCCGCAGACCCGG
	gxopA-F1	GATGAACCGAACGTTGTGTCCTGGCT	targeting the xopA gene
	gxopA-R1	AAAAGCCAGGACACAACGTTCGGTTC
	gxopF-F1	GATCACCGCAGAGGTCGTGTCCCAAG	targeting the xopF gene
	gxopF-R1	AAACTTGGGACACGACCTCTGCGGTG
	gavrBs2-F1	GATAATGGCACCAGCGGAGGTATGCT	targeting the avrBs2 gene
	gavrBs2-R1	AAAAGCATACCTCCGCTGGTGCCATT
	xopM-F1	GTGACGCATGATTGTCCGGT	detecting mutations of xopM
	xopM-R1	ATGTTGTGCAGCGTGTTCCT
	xopAY/AU-F1	AGCAGCGAACACGAATTCCA	detecting large DNA fragment deletion of xopAY-AV-AU
	xopAY/AU-R1	TCCTGGTACATACGCGCTCA
	xopAY/AU-F2	GCCATCACCGCAATGGAGTA
	xopAY/AU-R2	TTTCGGTGAAAAAGGGGGCG
	xopAY/AU-F3	TTGGACTCGGCAATATCGCGC
	xopAY/AU-R3	TGTACGCGATGTGCAGTCAC
	xopAY/AU-F4	ACCATCGGCTTACTTGCCGAC
	xopAY/AU-R4	CAATCCGCAGCTGGTTCAGG
	xopAY-F1	CTGGCAGCCAGGGCTCGTG
	xopAY-R1	ATGCCTGGCGGGGCTGCTC
	xopAY-F2	ATTGGCACCTTCTGAAGCGA
	xopAY-R2	CTTGGATCGGCCAATGGTTG
	xopAU-F2	TGCACCACTGCCTCAATGAT
	xopAU-R2	CAGGACGCATATCCCTGACC
	xopAE-F1	TTCGTCCAAGGGGACCATCA	detecting mutations of xopAE
	xopAE-R1	CTTCACGGCAACCTTCACCC
	xopW-F1	GGAACCACTTCGCAAGAGCA	detecting mutations of xopW
	xopW-R1	ATCTTCCGCAGCGTCAATGG
	xopZ-F2	CATGGAGGCCGAATTCATGGCCGAGACAATCTCG	detecting mutations of xopZ
	xopZ-R2	GCAGGTCGACGGATCCCTACGGGACTGGCTCGTAGGG
	xopZ-F3	ATTGACCGCATGTGTCGCTT
	xopZ-R3	CGTCTGTGCATGTGCGTACT
	xopX-F1	CTCAAACGCGCCAGGCTATG	detecting mutations of xopX
	xopX-R1	TGCAACATTTCGCACTTGCC
	xopC-F1	GCCTCCGTTCCAGTCGTACA	detecting mutations of xopC
	xopC-R1	CGTAATCGAGGATCCGCAGC
	xopP-F1	GATCTGGCCCTTGCGAAACT	detecting mutations of xopP
	xopP-R1	CACGTCATCCGTCATCCGTC
	xopY-F1	CCCCAGTAGCGGGTCTTTCT	detecting mutations of xopY
	xopY-R1	CGAATACCACCTGGACACGC
	xopR-F1	GGCTTGACGCTCGCGCTTTC	detecting mutations of xopR
	xopR-R1	GGACAACACTCACACGACTGGT
	xopAA-F1	GCTGTCATCGAACTGCCGAA	detecting DNA fragment deletion of xopAA-U
	xopAA-R1	GTTTAGCCCAATGCTCGCGT
	xopAA-F2	GAACGGGCCGGTTGCGGAAG
	xopAA-R2	AGCCCGGCTTCGGAAACCAC
	xopU-F1	CAACGTATGGACGGACAGCC
	xopU-R1	ACGTGATCGTGCCGGTAAAG
	xopU-R2	GATGGTGACGGCGCTGCGT
	xopAD-F1	ACCGAGCGATACCCTGACAA	detecting mutations of xopAD
	xopAD-R1	CGATGCCCCTTCGAACCATC
	xopAZ-F1	TTCCAAACGTTCAACCCGCA	detecting mutations of xopAZ
	xopAZ-R1	GTGACCAACACTGGGCCTTG
	xopL-F1	GATGAGGAAGGCGATGCGAC	detecting mutations of xopL
	xopL-R1	CTTTCAGTGCCTGGCCTGTG
	xopK-F1	GGCCCATGGTGCCCCTCAG	detecting mutations of xopK
	xopK-R1	ATCAAGCCGTCTACGTCGCA
	xopQ-F1	AGACATGATGGCTGACCTGC	detecting mutations of xopQ
	xopQ-R1	GGCGAGGAACTTGGAATGCT
	xopAB-F1	GGATGCGGTGGTTCAATCCT	detecting mutations of xopAB
	xopAB-R1	CGTTATCTCGCTGCTCGTGT
	xopA-F1	GGTCGCCACTAAAGTCACCG	detecting mutations of xopA
	xopA-R1	GCTTTTCTCAACAACGCCCC
	xopF-F1	AACTCTCCGGCGGTATCGAG	detecting mutations of xopF
	xopF-R1	CCCGCTGTCTTCATGTCACC
	avrBs2-F1	ATCCAGATACACCGGCTCCAG	detecting the avrBs2 gene deletion types
	avrBs2-R1	GTGAAACGCATCGAAACCCG
	DC3000-F1	CTGACGGAACAGGACAGCAT	Determing the identity of Pst DC3000 (Primer pair 4)
	DC3000-R1	GAGGATCGCGGACAAGGAAT
	ghopAB2-F1	GATGCATACTCGTAACATGCTCCGCA	targeting the hopAB2 gene in Pst DC3000
	ghopAB2-R1	AAATGCGGAGCATGTTACGAGTATGC
	ghopX1-F1	GATTACTGATGAATATGGATAGTTCG	targeting the hopX1 gene in Pst DC3000
	ghopX1-R1	AAACGAACTATCCATATTCATCAGTA
	hopAB2-F1	ATGCGATTCAACGCTACATT	detecting mutations of hopAB2
	hopAB2-R1	ATCGGAGAGGATCAGCATAT
	hopX1-F1	GGGAACTTGCTTGGTGGGAA	detecting the presence of hopX1 (Primer pair 1)
	hopX1-R1	GTCCGTTTTCCTGGGCCAAA
	hopX1-F2	ATGTCACGCATTGTGTTGCC	detecting the presence of pDC3000A (Primer pair 2)
	hopX1-R2	GCAACCCCCTGAGTCTTGAT
	pBBR1B4-F1	GTAAAACGACGGCCAGT	detecting the presence of pBBR1B4 plasmid (Primer pair 3)
	pBBR1B4-R1	GGCACCGAGCTGGATTACCT
