# Supplementary material for: CRISPR/FnCas12a-mediated efficient multiplex and iterative genome editing in bacterial plant pathogens without donor DNA templates
Source: PLoS Pathog. 2023 Jan 10;19(1):e1010961. doi: 10.1371/journal.ppat.1010961 (PMC9870152; doi:10.1371/journal.ppat.1010961)
Supplement: S4 Table — (XLSX) [file ppat.1010961.s009.xlsx]

## Sheet: Sheet1
	S4_Table. Bacterial strains and plasmids used in this study
	Strains or Plasmids	Description	Source or Reference
	PXO99A	X. oryzae pv. oryzae, Philippine race 6, azacytidine resistant clone of PXO99A	Kept in our lab
	PXO99AΔhrcU	hrcU deletion mutant of strain PXO99A	Li et al.,2011b [1]
	DC3000	P. syringae pv. tomato, wild type	Kept in our lab
	Trans5α	E. coli (F- Ф80(lacZ)ΔM15 Δ(lacZYA-argF)U169 deoR endA1 recA1 hsdR17(rk-, mk+)supE44λ-thi-1gyrA96 relA1 phoA)	TSINGKE, TSC-C01
	PXO99AD1E	PXO99A(DxopN)	This study
	PXO99AD2E	PXO99A(DxopN;V)	This study
	PXO99AD3E	PXO99A(DxopN;V;M)	This study
	PXO99AD4E	PXO99A(DxopN;V;M;AV;AY;AU)	This study
	PXO99AD7E	PXO99A(DxopN;V;M;AV;AY;AU;AE)	This study
	PXO99AD8E	PXO99A(DxopN;V;M;AV;AY;AU;AE;W)	This study
	PXO99AD9E	PXO99A(DxopN;V;M;AV;AY;AU;AE;W;Z)	This study
	PXO99AD10E	PXO99A(DxopN;V;M;AV;AY;AU;AE;W;Z;X)	This study
	PXO99AD11E	PXO99A(DxopN;V;M;AV;AY;AU;AE;W;Z;X;C;P)	This study
	PXO99AD13E	PXO99A(DxopN;V;M;AV;AY;AU;AE;W;Z;X;C;P;Y)	This study
	PXO99AD14E	PXO99A(DxopN;V;M;AV;AY;AU;AE;W;Z;X;C;P;Y;R)	This study
	PXO99AD15E	PXO99A(DxopN;V;M;AV;AY;AU;AE;W;Z;X;C;P;Y;R;AA;U)	This study
	PXO99AD17E	PXO99A(DxopN;V;M;AV;AY;AU;AE;W;Z;X;C;P;Y;R;AA;U;AD)	This study
	PXO99AD18E	PXO99A(DxopN;V;M;AV;AY;AU;AE;W;Z;X;C;P;Y;R;AA;U;AD;AZ)	This study
	PXO99AD19E	PXO99A(DxopN;V;M;AV;AY;AU;AE;W;Z;X;C;P;Y;R;AA;U;AD;AZ;L)	This study
	PXO99AD20E	PXO99A(DxopN;V;M;AV;AY;AU;AE;W;Z;X;C;P;Y;R;AA;U;AD;AZ;L;K)	This study
	PXO99AD21E	PXO99A(DxopN;V;M;AV;AY;AU;AE;W;Z;X;C;P;Y;R;AA;U;AD;AZ;L;K;Q)	This study
	PXO99AD22E	PXO99A(DxopN;V;M;AV;AY;AU;AE;W;Z;X;C;P;Y;R;AA;U;AD;AZ;L;K;Q;AB)	This study
	PXO99AD23E	PXO99A(DxopN;V;M;AV;AY;AU;AE;W;Z;X;C;P;Y;R;AA;U;AD;AZ;L;K;Q;AB;A)	This study
	PXO99AD24E	PXO99A(DxopN;V;M;AV;AY;AU;AE;W;Z;X;C;P;Y;R;AA;U;AD;AZ;L;K;Q;AB;A;F)	This study
	PXO99AD25E	PXO99A(DxopN;V;M;AV;AY;AU;AE;W;Z;X;C;P;Y;R;AA;U;AD;AZ;L;K;Q;AB;A;F;avrBs2)	This study
	pHM1	Broad host range, specR, cos site	Hopkins et al., 1992 [2]
	pBBR1MCS-2	Broad host range, KanR	From Dr. Hailei Wei
	pFREE	Inducible expression of gRNAs and Cas9 for plasmid curing, KanR	Addgene, #92050
	pHZB3	The plasmid carrying FnCas12a/crRNA-expressing cassettes	This study
	pHM1B3-xopN-crRNA	The pHM1B3 plasmid carrying a xopN-crRNA-expressing cassette for knocking out the xopN gene in Xoo PXO99A	This study
	pHZB4	The plasmid is based on pHZB3 with a single operon of mtKu and mtLigD added for gene knockout	This study
	pHM1B4-xopN-crRNA	The pHM1B4 plasmid carrying the xopN-crRNA-expressing cassette for knocking out the xopN gene in Xoo PXO99A	This study
	pHM1B4-xopV-crRNA	The pHM1B4 plasmid carrying the xopV-crRNA-expressing cassette for knocking out the xopV gene in Xoo PXO99A	This study
	pHM1B3-VD	The pHM1B3 plasmid carrying a crRNA array containing 2 gRNAs, which individually target the oriV replicon of pHM1 and the mtLigD gene in pHM1B4, for plasmid-curing in Xoo PXO99A	This study
	pHM1B4-xopN/V-crRNA	The pHM1B4 plasmid carrying the xopN/V crRNA array expression cassette for knocking out the xopN gene and xopV genes in Xoo PXO99A	This study
	pHM1B4-PXO_RS06855/PXO_RS06285-crRNA	The pHM1B4 plasmid carrying the Xoo-crRNA expression cassette for knocking out two homologous genes (PXO_RS06855 and PXO_RS06285) in Xoo PXO99A	This study
	pHM1B4-xopM-crRNA	The pHM1B4 plasmid carrying the xopM-crRNA-expressing cassette for knocking out the xopM gene in Xoo PXO99A	This study
	pHM1B4-xopAY/AU-crRNA	The pHM1B4 plasmid carrying the xopAY-xopAU crRNA array expression cassette for knocking out the xopAY gene, xopAV gene and xopAU gene in Xoo PXO99A	This study
	pHM1B4-xopAE-crRNA	The pHM1B4 plasmid carrying the xopAE-crRNA-expressing cassette for knocking out the xopAE gene in Xoo PXO99A	This study
	pHM1B4-xopW-crRNA	The pHM1B4 plasmid carrying the xopW-crRNA-expressing cassette for knocking out the xopW gene in Xoo PXO99A	This study
	pHM1B4-xopZ-crRNA	The pHM1B4 plasmid carrying the xopZ-crRNA-expressing cassette for knocking out the xopZ gene in Xoo PXO99A	This study
	pHM1B4-xopX-crRNA	The pHM1B4 plasmid carrying the xopX-crRNA-expressing cassette for knocking out the xopX gene in Xoo PXO99A	This study
	pHM1B4-xopC-P-crRNA	The pHM1B4 plasmid carrying the xopC-xopP crRNA array expression cassette for knocking out the xopC gene and xopP gene in Xoo PXO99A	This study
	pHM1B4-xopY-crRNA	The pHM1B4 plasmid carrying the xopY-crRNA-expressing cassette for knocking out the xopY gene in Xoo PXO99A	This study
	pHM1B4-xopR-crRNA	The pHM1B4 plasmid carrying the xopR-crRNA-expressing cassette for knocking out the xopR gene in Xoo PXO99A	This study
	pHM1B4-xopAA-U-crRNA	The pHM1B4 plasmid carrying the xopAA-xopU crRNA array expression cassette forknocking out the xopAA gene and xopU gene in Xoo PXO99A	This study
	pHM1B4-xopAD-crRNA	The pHM1B4 plasmid carrying the xopAD-crRNA-expressing cassette for knocking outthe xopAD gene in Xoo PXO99A	This study
	pHM1B4-xopAZ-crRNA	The pHM1B4 plasmid carrying the xopAZ-crRNA-expressing cassette for knocking out the xopAZ gene in Xoo PXO99A	This study
	pHM1B4-xopL-crRNA	The pHM1B4 plasmid carrying the xopL-crRNA-expressing cassette for knocking out the xopL gene in Xoo PXO99A	This study
	pHM1B4-xopK-crRNA	The pHM1B4 plasmid carrying the xopK-crRNA-expressing cassette for knocking out the xopK gene in Xoo PXO99A	This study
	pHM1B4-xopQ-crRNA	The pHM1B4 plasmid carrying the xopQ-crRNA-expressing cassette for knocking out the xopQ gene in Xoo PXO99A	This study
	pHM1B4-xopAB-crRNA	The pHM1B4 plasmid carrying the xopAB-crRNA-expressing cassette for knocking out the xopAB gene in Xoo PXO99A	This study
	pHM1B4-xopA-crRNA	The pHM1B4 plasmid carrying the xopA-crRNA-expressing cassette for knocking out the xopA gene in Xoo PXO99A	This study
	pHM1B4-xopF-crRNA	The pHM1B4 plasmid carrying the xopF-crRNA-expressing cassette for knocking out the xopF gene in Xoo PXO99A	This study
	pHM1B4-avrBs2-crRNA	The pHM1B4 plasmid carrying the avrBs2-crRNA-expressing cassette for knocking out the avrBs2 gene in Xoo PXO99A	This study
	pBBR1B4-hopAB2-crRNA	The pBBR1B4 plasmid carrying the hopAB2-crRNA expression cassette for knocking out the hopAB2 gene in Pst DC3000	This study
	pBBR1B3-hopX1-crRNA	The pBBR1B3 plasmid carrying the hopX1-crRNA expression cassette for curing the native plasmid pDC3000A in Pst DC3000	This study
	Reference 1. Li YR, Che YZ, Zou HS, Cui YP, Guo W, Zou LF, et al. Hpa2 required by HrpF to translocate Xanthomonas oryzae transcriptional activator-like effectors into rice for pathogenicity. Appl Environ Microbiol. 2011; 77(11): 3809-3818. http://doi: 10.1128/AEM.02849-10. PMID: 21478322. 2. Strand TA, Lale R, Degnes KF, Lando M, Valla S. A new and improved hostindependent plasmid system for RK2…
